# Supplementary material for: Cystatin A, a Potential Common Link for Mutant Myocilin Causative Glaucoma
Source: PLoS One. 2012 May 15;7(5):e36301. doi: 10.1371/journal.pone.0036301 (PMC3352898; doi:10.1371/journal.pone.0036301)
Supplement: Table S1 — Q368STOP. The 100 most altered genes. a) 50 upregulated; b) 50 downregulated (XLSX) [file pone.0036301.s001.xlsx]

## Sheet: Sheet1
Table S1. Q368STOP. The 100 most altered genes
(a): 50 upregulated
Gene Name	Symbol	Entrez	Chromosome	FC	P-value
Myocilin	MYOC	4653	1q23-q24	72.0866	4.8975e-06
Tachykinin 1 (Substance P)	TAC1	6863	7q21-q22	43.205	8.22505e-06
Lysosomal-associated membrane 3	LAMP3	27074	3q26.3-q27	28.5078	4.75541e-05
Oleoyl-ACP hydrolase	OLAH	55301	10p13	18.0983	0.00583619
Spexin	C12orf39	80763	12p12.1	12.005	0.00180545
Cell division cycle 6 protein	CDC6	990	17q21.3	11.7036	0.00328246
Ras-related protein 39B	RAB39B	116442	Xq28	10.185	0.00311388
Cadherin 15 ( M-cadherin)	CDH15	1013	16q24.3	9.65538	3.93304e-05
ATPS II	ATP8A1	10396	4p14-p12	8.79609	0.000471015
DnaJ (Hsp40) homolog, B9	DNAJB9	4189	7q31|14q24.2-q24.3	8.50395	0.000308898
Derlin 3	DERL3	91319	22q11.23	8.38647	2.26823e-05
Sel-1 suppressor of lin-12-like	SEL1L	6400	14q24.3-q31	8.22656	9.23236e-05
DnaJ (Hsp40) homolog, C6	DNAJC6	9829	1pter-q31.3	8.02369	0.000264922
Endoplasmic oxireductin 1-like B	ERO1LB	56605	1q42.2-q43	7.22957	0.000640791
Stromal cell-derived factor 2-like 1	SDF2L1	23753	22q11.21	7.10287	0.000164923
F-box protein 16	FBXO16	157574	8p21.1	6.66079	4.96202e-05
Dna-damage-inducible transcript 3	DDIT3	10062	11p11.2	6.3903	0.000626948
DnaJ (Hsp40) homolog, C3	DNAJC3	5611	13q32.1	6.08972	3.59332e-05
Brain expressed, X-linked 5	BEX5	340542	Xq22.1	5.98931	1.83462e-05
Heat shock 70KDa protein 5	HSPA5	3309	9q33-q34.1	5.86838	0.000177796
Potassium channel tetramerisation 14	KCTD14	65987	11q14.1	5.70007	0.00360522
Huntingtin-interacting protein 13	FICD	11153	12q24.1	5.33033	0.000283534
Echinoderm microtubule assoc. protein-like 2	EML2	24139	19q13.32	4.96334	0.000630784
Sec11 homolog C	SEC11C	90701	18q21.32	4.75513	0.000313436
Molybdenum cofactor sulfurase	MOCOS	55034	18q12	4.71086	0.0141375
Protein disulfide isomerase A4	PDIA4	9601	7q35	4.64346	9.66434e-06
Misato homolog 1	MSTO1	55154	1q22	4.46097	1.15468e-05
Cyclin-dependent kinase 2-assoc. protein 2	CDK2AP2	10263	11q13	4.44498	7.43858e-05
Ventricular zone-expressed PH domain homolog 1	VEPH1	79674	3q24-q25	4.43464	5.81757e-05
Cysteine-rich with EGF-like domains 2	CRELD2	79174	22q13.33	4.28468	1.87095e-06
Thymic stromal lymphopoietin	TSLP	85480	5q22.1	4.26883	0.0228079
Centrosomal protein 70kDa	CEP70	80321	3q22-q23	4.18808	0.000123559
Mitochondrial membrane protein-like 2	MPV17L2	84769	19p13.11	4.16026	8.98518e-05
Cdk5 and Abl enzyme substrate 2	CABLES2	81928	20q13.33	4.12607	6.88345e-05
Six transmembrane prostate protein 3	STEAP3	55240	2q14.2	4.09723	0.000100535
Interleukin 1 receptor-like 1	IL1RL1	9173	2q12	4.05518	0.00101084
Heat shock 27KDa associated protein	HSPBAP1	79663	3q21.1	4.05376	0.00579027
MIND kinetochore complex component	MIS12	79003	17p13.2	4.04274	9.36192e-05
Interleukin 20 receptor beta	IL20RB	53833	3q22.3	4.01081	0.0207989
Calmodulin binding transcription activator 1	CAMTA1	23261	1p36.31-p36.23	3.96334	0.00109781
Brain expressed, X-linked 2	BEX2	84707	Xq22	3.95755	0.000228543
Phosphatidylinositol glycan anchor	PIGA	5277	Xp22.1	3.9419	0.000392985
Transmembrane protein 50B	TMEM50B	757	21q22.11	3.93452	3.26887e-05
BCL-3 binding protein	N4BP2	55728	4p14	3.93101	0.00744121
Peroxisomal trans-2-enoyl-CoA reductase	PECR	55825	2q35	3.84365	0.00390312
Extracellular matrix protein 2	ECM2	1842	9q22.3	3.81472	0.0416438
Glutamic-oxaloacetic transaminase 1	GOT1	2805	10q24.1-q25.1	3.79672	0.000225328
Syntabulin	GOLSYN	55638	8q23.2	3.72408	0.00117266
Solute carrier family 22	SLC22A15	55356	1p13.1	3.7	0.0021254
MAX dimerization protein 1	MXD1	4084	2p13-p12	3.68337	0.000706149
(b): 50 downregulated
Gene Name	Symbol	Entrez	Chromosome	FC	P-value
ATP-binding cassette	ABCA8	10351	17q24	-6.37739	0.00865345
Sialyltransferase 8D	ST8SIA4	7903	5q21	-6.07674	0.00688591
Ankyrin 3	ANK3	288	10q21	-5.70141	5.64855e-05
Stanniocalcin 1	STC1	6781	8p21-p11.2	-5.39717	0.00115959
Transmembrane protein 35	TMEM35	59353	Xq22.1	-5.23581	0.0126764
GABA (A) receptor	GABRB1	2560	4p12	-5.03503	0.00891898
Protein kinase inhibitor beta	PKIB	5570	6q22.31	-4.9348	0.0137263
Methyltransferase like 7A	METTL7A	25840	12q13.13	-4.87294	0.0114784
Glutamate dehydrogenase 1	GLUD1	2746	10q23.3	-4.79223	0.010096
Tomoregulin-2	TMEFF2	23671	2q32.3	-4.70662	0.0266384
C-C motif chemokine 8	CCL8	6355	17q11.2	-4.62313	0.0283726
Neurofilament light polypeptide	NEFL	4747	8p21	-4.22889	0.000736546
Purinergic receptor 5	P2RY5	10161	13q14	-4.13051	0.000459087
Platelet derived growth factor D	PDGFD	80310	11q22.3	-4.0523	0.0328926
Sphingosine-1-phosphate receptor 3	S1PR3	1903	9q22.1-q22.2	-4.05096	0.00254207
Regulator of G-protein signaling 2	RGS2	5997	1q31	-4.00154	0.000319944
Protein phosphatase 2	PPP2R1B	5519	11q23.2	-3.96803	0.0121548
Ras, dexamethasone-induced 1	RASD1	51655	17p11.2	-3.93359	0.00135527
Thyrosine deiodinase	DIO2	1734	14q24.2-q24.3	-3.89397	0.000363053
Leucine rich repeat-containing 17	LRRC17	10234	7q22.1	-3.83359	0.000830973
Corneal-N-acetylglucosamine sulfotransferase 6	CHST6	4166	16q22	-3.82363	0.0404343
Fatty acid-binding protein 4	FABP4	2167	8q21	-3.79923	0.0170995
Insulin-like growth factor binding protein 5	IGFBP5	3488	2q33-q36	-3.64575	0.0473783
Flavin containing monooxygenase 3	FMO3	2328	1q23-q25	-3.58741	0.0429191
Interleukin 33	IL33	90865	9p24.1	-3.58141	0.024773
Response to complement 32 protein	RGC32	28984	13q14.11	-3.48698	0.00379599
Asparagine-linked glycosylation 9	ALG9	79796	11q23	-3.45648	0.00288971
Solute carrier 1	SLC1A1	6505	9p24	-3.45242	2.10533e-05
Hepatocyte growth factor	HGF	3082	7q21.1	-3.39107	0.0046842
Epoxide hydrolase 4	EPHX4	253152	1p22.1	-3.35044	0.0334764
Phosphodiesterase 4B	PDE4B	5142	1p31	-3.34137	0.00195658
Bone morphogenetic protein 5	BMP5	653	6p12.1	-3.31856	0.0378332
Synaptotagmin-like 5	SYTL5	94122	Xp21.1	-3.27464	0.0274921
Tumor necrosis factor receptor superfamily 19	TNFRSF19	55504	13q12.11-q12.3	-3.2383	0.0204199
Interferon-induced protein 44-like	IFI44L	10964	1p31.1	-3.21135	0.0109773
Integrin alpha 4	ITGA4	3676	2q31.3	-3.20603	0.000698343
Neuron-derived neurotrophic factor	NDNF	79625	4q27	-3.2	0.017845
Coiled-coil domain containing 102B	CCDC102B	79839	18q22.1	-3.2	0.009737
Chemokine (C-C motif) receptor-like 1	CCRL1	51554	3q22	-3.1	0.000717958
Phosphoglucomutase 2- like 1	PGM2L1	283209	11q13.4	-3.1	0.0137071
Pendrin	PDS	5172	7q31	-3.1	0.00026843
GRB2- associated binding protien 1	GAB1	2549	4q31.21	-3.1	0.0213677
Adducin 3	ADD3	120	10q24.2-q24.3	-3.1	0.00278078
TNF-inducible 6	TSG6	7130	2q23.3	-3.1	0.0451253
Supervillin	SVIL	6840	10p11.2	-3.1	0.000454867
Transmembrane protein 119	TMEM119	338773	12q24.11	-3.1	0.0102309
Endothelin-1 receptor	EDNRA	1909	4q31.23	-3	0.0257646
Mitochondrial tumor suppressor 1	MTUS1	57509	8p22	-3	0.0212721
Creatine kinase-B	CKB	1152	14q32	-3	0.0242485
Transmembrane protein 100	TMEM100	55273	17q22	-3	0.0139333
