# Supplementary material for: Cystatin A, a Potential Common Link for Mutant Myocilin Causative Glaucoma
Source: PLoS One. 2012 May 15;7(5):e36301. doi: 10.1371/journal.pone.0036301 (PMC3352898; doi:10.1371/journal.pone.0036301)
Supplement: Table S2 — R342K. The 100 most altered genes. a) 50 upregulated; b) 50 downregulated (XLSX) [file pone.0036301.s002.xlsx]

## Sheet: Sheet1
Table S2. R342K. The 100 most altered genes
(a): 50 upregulated
Gene Name	Symbol	Entrez	Chromosome	FC	P-value
Myocilin	MYOC	4653	1q23-q24	74.0534	4.61853e-06
Tachykinin (Substance P)	TAC1	6863	7q21-q22	13.3853	2.99237e-06
Oleoyl-ACP hydrolase	OLAH	55301	10p13	6.99541	0.0331433
Spexin	C12orf39	80763	12p12.1	6.10905	0.0071677
Lysosomal-associated membrane 3	LAMP3	27074	3q26.3-q27	4.60851	8.11785e-05
Stromal cell-derived factor 2-like 1	SDF2L1	23753	22q11.21	3.7434	0.00176547
Dna-damage-inducible transcript 3	DDIT3	10062	11p11.2	3.72561	0.00303209
DnaJ (Hsp40) homolog B9	DNAJB9	4189	7q31|14q24.2-q24.3	3.64438	0.00555582
Heat shock 70KDa protein 5	HSPA5	3309	9q33-q34.1	3.34051	0.000382973
Plakophilin 2	PKP2	5318	12p11	3.18561	0.00127378
ATPase II	ATP8A1	10396	4p14-p12	2.923	0.00179704
Heat shock 70KDa protein 6	HSPA6	3310	1q23	2.92005	3.4151e-07
Brain expressed, X-linked 5	BEX5	340542	Xq22.1	2.91256	2.03209e-05
DnaJ (Hsp40) homolog C3	DNAJC3	5611	13q32.1	2.84204	0.00125095
F-box protein 16	FBXO16	157574	8p21.1	2.84169	3.22055e-05
Derlin 3	DERL3	91319	22q11.23	2.82943	8.38723e-05
DnaJ (Hsp40) homolog C6	DNAJC6	9829	1pter-q31.3	2.74464	0.00598454
Cadherin 15 M-cadherin	CDH15	1013	16q24.3	2.70803	0.000548581
Sel-1 suppressor of lin-12-like	SEL1L	6400	14q24.3-q31	2.60477	0.00229908
Potassium channel tetramerisation 14	KCTD14	65987	11q14.1	2.57659	0.00584429
Endoplasmic oxireductin 1-like B	ERO1LB	56605	1q42.2-q43	2.50966	0.0036626
Huntingtin-interacting protein 13	FICD	11153	12q24.1	2.46236	0.00415372
Cyclin-dependent kinase 2 assoc. protein	CDK2AP2	10263	11q13	2.42722	0.00166287
Sec11 homolog C	SEC11C	90701	18q21.32	2.39778	0.00815876
MIND kinetochore complex component	MIS12	79003	17p13.2	2.23434	0.00312391
Brain expressed, X-linked 2	BEX2	84707	Xq22	2.1985	8.00861e-05
Cysteine-rich with EGF-like domains 2	CRELD2	79174	22q13.33	2.17569	0.000266199
Glutamic-oxaloacetic transaminase 1	GOT1	2805	10q24.1-q25.1	2.1431	0.00811776
Protein disulfide isomerase A4	PDIA4	9601	7q35	2.12846	0.000461799
Misato homolog 1	MSTO1	55154	1q22	2.12086	0.000945694
Kruppel-like factor 15	KLF15	28999	3q13-q21	2.12059	0.000416279
Heat shock protein 90KDa beta 1	HSP90B1	7184	12q24.2-q24.3	2.10632	4.11999e-05
Homocysteine-inducible, ubiquitin-like, 1	HERPUD1	9709	16q12.2-q13	2.08468	0.00719963
Peroxisomal trans-2-enoyl-CoA reductase	PECR	55825	2q35	2.05703	0.00626107
Hypoxia up-regulated 1	HYOU1	10525	11q23.1-q23.3	2.04809	0.000545915
Serine active site containing 1	SERAC1	84947	6q25.3	1.98007	0.0110049
Ovarian zinc finger protein	NFXL1	152518	4p12	1.87519	0.00921295
Netrin receptor UNC5B	UNC5B	219699	10q22.1	1.87321	0.0347465
Zinc finger protein 542	ZNF542	147947	19q13.43	1.86939	0.00692445
Schlafen family member 5	SLFN5	162394	17q12	1.85156	0.0192668
Zinc finger protein 548	ZNF548	147694	19q13.43	1.8447	0.000226527
Coiled-coil domain containing 148	CCDC148	130940	2q24.1	1.82085	0.000276639
Leucine zipper transcription factor-like 1	LZTFL1	54585	3p21.3	1.81228	0.0264609
Fly-like putative transporter 1	FLIPT1	55356	1p13.1	1.80879	0.00856561
Pappalysin 2	PAPPA2	60676	1q23-q25	1.8041	0.0061098
Ankyrin repeat domain 22	ANKRD22	118932	10q23.31	1.79166	0.000497484
CCAAT/enhancer binding protein	CEBPG	1054	19q13.32	1.8	0.032
T-cell antigen ILA	ILA	3604	1p36	1.77719	0.00404526
Echinoderm microtubule associated protein like 2	EML2	24139	19q13.32	1.77632	0.0120953
Osteomodulin	OMD	4958	9q22.31	1.77369	0.0392851
(b): 50 downregulated
Gene Name	Symbol	Entrez	Chromosome	FC	P-value
Endocan	ESM1	11082	5q11.2	-7.71463	0.0293841
Ring finger protein 128	RNF128	79589	Xq22.3	-5.22417	0.0427362
Tomoregulin 2	TMEFF2	23671	2q32.3	-4.45902	0.0198059
Transmembrane protein 35	TMEM35	59353	Xq22.1	-4.17957	0.0172588
Protein kinase inhibitor beta	PKIB	5570	6q22.31	-3.28632	0.0346744
Epoxide hydrolase 4	EPHX4	253152	1p22.1	-3.22241	0.0356038
Interleukin 33	IL33	90865	9p24.1	-3.15164	0.0417636
GABA (A) receptor	GABRB1	2560	4p12	-3.10846	0.0293071
Kynureninase	KYNU	8942	2q22.2	-2.60965	0.021415
Integrin alpha 2	ITGA2	3673	5q23-q31	-2.56531	0.02546
Protein kinase inhibitor alpha	PKIA	5569	8q21.12	-2.46228	0.00905125
Ras, dexamethasone-induced 1	RASD1	51655	17p11.2	-2.40252	0.0102598
Norrie disease protein	NDP	4693	Xp11.4	-2.39653	0.0152948
Metastasis suppressor 1	MTSS1	9788	8p22	-2.38954	0.00903947
Parathyroid hormone-like hormone	PTHLH	5744	12p12.1-p11.2	-2.37741	0.0464092
Sphingosine-1-phosphate receptor 3	S1PR3	1903	9q22.1-q22.2	-2.36861	0.0101652
Purinergic receptor P2Y5	P2RY5	10161	13q14	-2.34995	0.00738599
G protein-coupled receptor 56	GPR56	9289	16q12.2-q21	-2.27784	0.00112392
Abhydrolase domain containing 3	ABHD3	171586	18q11.2	-2.2193	0.00522939
Transmembrane protein 100	TMEM100	55273	17q22	-2.16599	0.0199635
Ankyrin repeat domain 13C	ANKRD13C	81573	1p32.3-p31.3	-2.14942	0.0485188
Transmembrane protein 107	TMEM107	84314	17p13.1	-2.12228	0.00602673
Complement component 3a receptor 1	C3AR1	719	12p13.31	-2.10072	0.0383789
Angiotensin II receptor, type 1	AGTR1	185	3q21-q25	-2.07362	0.0164385
Thioredoxin domain containing 16	TXNDC16	57544	14q22.1	-2.06182	0.0167978
Dedicator of cytokinesis 4	DOCK4	9732	7q31.1	-1.99692	0.0135475
Sacsin	SACS	26278	13q12	-1.99596	0.0280028
Transmembrane protein 108	TMEM108	66000	3q21	-1.98055	0.0470027
PI3K regulatory subunit gamma	p55PIK	8503	1p34.1	-1.97135	0.00608894
Zinc finger protein 718	ZNF718	255403	4p16.3	-1.96875	0.0429282
Sperm-specific antigen 2	SSFA2	6744	2q31.3	-1.94475	0.0116247
TPA-induced transmembrane protein	TTMP	79669	3q13.2	-1.94409	0.0362059
Stratifin	SFN	2810	1p36.11	-1.90153	0.00101938
Lc3 synthase	B3GNT5	84002	3q28	-1.89298	0.0210009
TRH-degrading ectoenzyme	TRHDE	29953	12q15-q21	-1.88982	0.0340232
Sphingosine-1-phosphate receptor 1	S1PR1	1901	1p21	-1.88222	0.00962289
TNFR-related death receptor 6	TNFRSF21	27242	6p21.1-p12.2	-1.87874	0.00521706
Zinc finger protein 207	ZNF207	7756	17q11.2	-1.87845	0.0397941
Phospholipase A2, XV	PLA2G15	23659	16q22.1	-1.87543	0.0427344
Sushi domain containing 5	SUSD5	26032	3p22.3	-1.84735	0.0375528
Alanyl aminopeptidase	ANPEP	290	15q25-q26	-1.83085	0.0408971
Thyroxine deiodinase II	DIO2	1734	14q24.2-q24.3	-1.82233	0.0161823
Stromal interaction molecule 2	STIM2	57620	4p15.2	-1.79875	0.00135109
A-kinase anchor protein 12	AKAP12	9590	6q24-q25	-1.79049	0.0422093
Leukemia inhibitory factor	LIF	3976	22q12.2	-1.79045	0.0293677
Leucine rich repeat containing 34	LRRC34	151827	3q26.2	-1.78601	0.0161866
Alkaline phosphodiesterase 1	ENPP1	5167	6q22-q23	-1.78601	0.0282795
WD repeat domain 63	WDR63	126820	1p22.3	-1.77986	0.00459102
CD97 molecule	CD97	976	19p13	-1.8	0.0409339
Leucine rich repeat containing 40	LRRC40	55631	1p31.1	-1.8	0.0290147
