# Supplementary material for: Cystatin A, a Potential Common Link for Mutant Myocilin Causative Glaucoma
Source: PLoS One. 2012 May 15;7(5):e36301. doi: 10.1371/journal.pone.0036301 (PMC3352898; doi:10.1371/journal.pone.0036301)
Supplement: Table S3 — D380N. The 100 most altered genes. a) 50 upregulated; b) 50 downregulated (XLSX) [file pone.0036301.s003.xlsx]

## Sheet: Sheet1
Table S3. D380N. The 100 most altered genes
(a): 50 upregulated
Gene Name	Symbol	Entrez	Chromosomal	FC	P-value
Myocilin	MYOC	4653	1q23-q24	35.2726	2.57744e-05
Decidual protein	DEPP	11067	10q11.21	4.33831	0.00437063
F-box protein 32	FBXO32	114907	8q24.13	4.02147	0.0125921
Aldehyde dehydrogenase 5 A1	ALDH5A1	7915	6p22.2-p22.3	3.54774	0.0214601
UDP-N-acetyl-alpha-D-galactosamine	GALNTL2	117248	3p24.3	3.39885	0.00415129
Yippee-like 3	YPEL3	83719	16p11.2	3.36293	0.000847435
Inhibitor of DNA binding 2	ID2	3398	2p25	3.16939	0.0195703
Secreted phospholipase A2	PLA2G12A	81579	4q25	3.03647	0.011314
Zinc finger and BTB domain containing 44	ZBTB44	29068	11q24.3	2.9887	0.0230748
Aldehyde dehydrogenase 3	ALDH3A2	224	17p11.2	2.97183	0.00661761
Cdk5 regulatory subunit associated protein 2	CDK5RAP2	55755	9q33.2	2.9468	0.0389112
Zinc finger protein 44	ZNF44	51710	19p13.2	2.89452	0.0279867
Transcription factor SOX4	SOX4	6659	6p22.3	2.86481	0.0271503
Solute carrier 12	SLC12A8	84561	3q21.2	2.83086	0.022832
Thioredoxin interacting protein	TXNIP	10628	1q21.1	2.80682	0.0183634
Fibroblast growth factor receptor substrate 2	FRS2	10818	12q15	2.79245	0.0211762
Fyve and coiled-coil domain containing 1	FYCO1	79443	3p21.31	2.78176	0.0227097
Zinc finger protein 658	ZNF658	26149	9p12	2.66597	0.0222991
Transcription factor Dp-2	TFDP2	7029	3q23	2.60848	0.00830928
Zinc finger protein 785	ZNF785	146540	16p11.2	2.58777	0.0182463
Centrosomal protein 68KDa	CEP68	23177	2p14	2.57402	0.0233043
RNA binding protein 43	RBM43	375287	2q23.3	2.55326	0.0387028
Pecanex-like 1	PCNX	22990	14q24.2	2.5276	0.0310148
Zinc finger protein 706	ZNF706	51123	8q22.3	2.50235	0.0360726
BCL2-like 11	BCL2L11	10018	2q13	2.44502	0.0339646
Aldehyde dehydrogenase 3 A1	ALDH3A1	218	17p11.2	2.42286	0.00218772
Angiogenin	ANG	283	14q11.1-q11.2	2.41664	0.0279917
PFK-2/FBPase-2	PFKFB2	5208	1q31	2.37557	0.00781457
Proline-rich transmembrane protein 3	PRRT3	285368	3p25.3	2.36696	0.0346238
TBC1 domain 8	TBC1D8	11138	2q11.2	2.34561	0.0324572
Chitinase 3-like 1	CHI3L1	1116	1q32.1	2.34045	0.0400493
Teashirt homolog 1	TSHZ1	10194	18q22.3	2.34023	0.0240317
Protein GTLF3B	GTLF3B	256302	17p11.2	2.33938	0.0110255
Multidrug resistance-associated protein	ABCC6	368	16p13.1	2.33699	0.0264892
DNA replication licensing factor MCM9	MCM9	254394	6q22.31	2.32878	0.0332376
T-cell transcription factor NFAT3	NFATC4	4776	14q11.2	2.30365	0.0219093
Adenylate cyclase 9	ADCY9	115	16p13.3	2.30235	0.014397
Complement component 2	C2	629	6p21.3	2.27433	0.0167152
Coiled-coil domain containing 115	CCDC115	84317	2q21.1	2.22673	0.0184032
Cytochrome P450 2U1	CYP2U1	113612	4q25	2.22316	0.0464999
Transmembrane protein 155	TMEM155	132332	4q27	2.22	0.0200106
Tweety homolog 2	TTYH2	94015	17q25.1	2.2125	0.03233
Tensin 3	TNS3	64759	7p12.3	2.20807	0.0194161
Ras-related protein Rab-7	RAB7B	338382	1q32	2.20522	0.0126246
Solute carrier 25, 45	SLC25A45	283130	11q13.1	2.20474	0.0441275
Oxidoreductase UCPA	BDH2	56898	4q24	2.20424	0.0401834
Solute carrier 46, 3	SLC46A3	283537	13q12.3	2.19763	0.0496713
Sphingomyelin phosphodiesterase, 3A	SMPDL3A	10924	6q22.31	2.19629	0.0422669
PHD finger protein 17	PHF17	79960	4q26-q27	2.19092	0.0397642
Thioredoxin domain containing 16	TXNDC16	57544	14q22.1	2.18069	0.0373446
(b): 50 downregulated
Gene Name	Symbol	Entrez	Chromosome	FC	P-value
Tomoregulin 2	TMEFF2	23671	2q32.3	-7.32878	0.00785324
Thrombospondin domain-containing protein	RSPO3	84870	6q22.33	-5.87656	0.0184104
Fibroblast growth factor 1	FGF1	2246	5q31	-5.50125	0.0365214
Dickkopf homolog 2	DKK2	27123	4q25	-5.36099	0.00708319
Transmembrane protein 158	TMEM158	25907	3p21.3	-5.33095	0.0325814
Matrix metallopeptidase 12	MMP12	4321	11q22.3	-5.32092	0.0478514
Kelch repeat and BTB (POZ) domain containing 8	KBTBD8	84541	3p14	-4.9	0.0238369
Coagulation factor III	F3	2152	1p22-p21	-4.85911	0.0172099
Regulator of G-protein signaling 7	RGS7	6000	1q43|1q23.1	-4.51042	0.0498052
Neurofilament protein light chain	NEFL	4747	8p21	-4.13293	0.000901932
Fatty acid binding protein 4	FABP4	2167	8q21	-3.76827	0.0137774
Sialyltransferase 8D	ST8SIA4	7903	5q21	-3.76452	0.025225
Synaptotagmin-like 5	SYTL5	94122	Xp21.1	-3.70255	0.0220408
Versican	VCAN	1462	5q14.3	-3.67693	0.0285608
Interleukin 33	IL33	90865	9p24.1	-3.3308	0.037868
Parathyroid hormone-like hormone	PTHLH	5744	12p12.1-p11.2	-3.26623	0.0158441
Protocadherin 7	PCDH7	5099	4p15	-3.2	0.00635934
Interleukin 7 receptor	IL7R	3575	5p13	-3.20245	0.0161315
Ankyrin repeat domain 13C	ANKRD13C	81573	1p32.3-p31.3	-3.19904	0.0120586
Hydroxysteroid dehydrogenase 6	HSD17B6	8630	12q13	-3.1769	0.0454755
Claudin 1	CLDN1	9076	3q28-q29	-3.1126	0.0153635
cAMP-dependent protein kinase inhibitor 2	PKIB	5570	6q22.31	-3.1	0.0439225
Cd24 antigen	CD24	100133941	6q21	-3.0619	0.0412881
Histone 1, H2ag	HIST1H2AG	8969	6p22.1	-2.9355	0.0377198
Histone 1, H2bg	HIST1H2BG	8339	6p21.3	-2.90402	0.035968
Hyaluronan synthase 2	HAS2	3037	8q24.12	-2.9039	0.048903
Zinc finger protein 93	ZNF93	81931	19p12	-2.85056	0.0175111
Hedgehog interacting protein	HHIP	64399	4q28-q32	-2.82468	0.0412696
Diacylglycerol kinase eta	DGKH	160851	13q14.11	-2.73682	0.0373611
Protocadherin 10	PCDH10	57575	4q28.3	-2.68161	0.0281019
THAP domain-containing protein 2	THAP2	83591	12q21.1	-2.67825	0.0392681
Endothelial lipase	LIPG	9388	18q21.1	-2.65083	0.0318167
Zinc finger protein 385D	ZNF385D	79750	3p24.3	-2.64857	0.047895
Creatine kinase-B	CKB	1152	14q32	-2.63699	0.0389237
Stanniocalcin 1	STC1	6781	8p21-p11.2	-2.53892	0.0255027
Transmembrane protein 100	TMEM100	55273	17q22	-2.50945	0.00946152
Histone 1, H2ak	HIST1H2AK	8330	6p22-p21.3	-2.50563	0.0303272
Fanconi anemia, group B	FANCB	2187	Xp22.2	-2.46046	0.0242553
Glutamate dehydrogenase 2	GLUD2	2747	Xq24-q25	-2.45651	0.0217268
AMPK alpha-2 chain	PRKAA2	5563	1p31	-2.43722	0.0289625
Ceramide synthase 6	CERS6	253782	2q24.3	-2.43687	0.0459145
Smooth muscle gamma-actin	ACTG2	72	2p13.1	-2.41843	0.0429289
Integrin alpha 2	ITGA2	3673	5q23-q31	-2.36789	0.04366
Epiplakin 1	EPPK1	83481	8q24.3	-2.35775	0.0307527
Fem-1 homolog B	FEM1B	10116	15q22	-2.28022	0.0428914
Sodium/calcium exchanger 1	SLC8A1	6546	2p23-p22	-2.25937	0.0134305
Dual specificity phosphatase 6	DUSP6	1848	12q22-q23	-2.23917	0.0231317
Diaphanous homolog 3	DIAPH3	81624	13q21.2	-2.23636	0.049763
Stanniocalcin 2	STC2	8614	5q35.2	-2.23304	0.0286063
LIF receptor	LIFR	3977	5p13-p12	-2.19008	0.0239432
