# Supplementary material for: Cystatin A, a Potential Common Link for Mutant Myocilin Causative Glaucoma
Source: PLoS One. 2012 May 15;7(5):e36301. doi: 10.1371/journal.pone.0036301 (PMC3352898; doi:10.1371/journal.pone.0036301)
Supplement: Table S5 — Taqman FC and p-values of selected relevant genes. Comparison to microarray FC (XLSX) [file pone.0036301.s005.xlsx]

## Sheet: top12h
Table S5. TaqMan FC and p-values of Selected TMR Genes. Comparison to Microarray FC
Adh.Q368X vs Ad.Null						Adh.R342K vs Ad.Null
		FC	FC	P-value				FC	FC	P-value
Gene Name	Symbol	MA	TaqMan	TaqMan		Gene Name	Symbol	MA	TaqMan	TaqMan
Chemokine (C-X-C motif) ligand 12	CXCL12	-3	2	1E-3		Chemokine (C-X-C motif) ligand 12	CXCL12	-1.9	-40.1	4E-7
Insulin-like growth factor 1	IGF1	-2.8	-3.05	3E-3		Insulin-like growth factor 1	IGF1	-1.6	-100.11	2E-6
Matrix metallopeptidase 1	MMP1	1.9	-2.21	0.16		Matrix metallopeptidase 1	MMP1	-4.5	-4.47	0.01
Matrix metallopeptidase 3	MMP3	NC				Matrix metallopeptidase 3	MMP3	NC
Matrix metallopeptidase 12	MMP12	NC				Matrix metallopeptidase 12	MMP12	2.1	-3.57	0.01
Secreted frizzled-related protein 1	SFRP1	-2.5*	-1.6	0.14		Secreted frizzled-related protein 1	SFRP1	-1.9	-23.39	2E-4
Synuclein alpha	SNCA	-2.1	2.17	0.02		Synuclein alpha	SNCA	NC
Stanniocalcin 1	STC1	-5.4*	2.6	0.02		Stanniocalcin 1	STC1	-1.8	-41.8	1E-3
Ras-related protein 39B	RAB39B	10.2*	12.6	3E-4		Ras-related protein 39B	RAB39B	3.2	22.5	2E-3
Thrombomodulin	THBD	-2.2	-2.21	0.03		Thrombomodulin	THBD	-1.8	-15.07	2E-4
Adh.D380N vs Ad.Null						Adh.K423E vs Ad.Null
		FC	FC	P-value				FC	FC	P-value
Gene Name	Symbol	MA	TaqMan	TaqMan		Gene Name	Symbol	MA	TaqMan	TaqMan
Chemokine (C-X-C motif) ligand 12	CXCL12	3.3	-32.35	1E-9		Chemokine (C-X-C motif) ligand 12	CXCL12	2.5	-8.71	5E-6
Insulin-like growth factor 1	IGF1	1.5	-219.63	5E-6		Insulin-like growth factor 1	IGF1	3.9*	-5.41	4E-3
Matrix metallopeptidase 1	MMP1	-5.5*	3.24	0.03		Matrix metallopeptidase 1	MMP1	NC
Matrix metallopeptidase 3	MMP3	-3.0	-4.05	4E-3		Matrix metallopeptidase 3	MMP3	-2.8	NC
Matrix metallopeptidase 12	MMP12	-5.3*	-7.77	2E-3		Matrix metallopeptidase 12	MMP12	-4.0*	1.64	0.09
Secreted frizzled-related protein 1	SFRP1	NC				Secreted frizzled-related protein 1	SFRP1	-1.5	NC
Synuclein alpha	SNCA	2.5	-3.58	1E-4		Synuclein alpha	SNCA	2.1	-4.28	5E-4
Stanniocalcin 1	STC1	-2.5*	-28.03	1E-3		Stanniocalcin 1	STC1	-1.7	-1.49	0.14
Ras-related protein 39B	RAB39B	2.1	187.1	1E-4		Ras-related protein 39B	RAB39B	2.3	-3.52	0.01
Thrombomodulin	THBD	-2.0	-7.7	9E-4		Thrombomodulin	THBD	NC	-2.06	0.04
MA: microarray
NC: no change , lower than the 1.5 X cutoff
*: microarray p-value lower than 0.05
