# Supplementary material for: Cystatin A, a Potential Common Link for Mutant Myocilin Causative Glaucoma
Source: PLoS One. 2012 May 15;7(5):e36301. doi: 10.1371/journal.pone.0036301 (PMC3352898; doi:10.1371/journal.pone.0036301)
Supplement: Table S6 — Physiological Biomarkers List for Glaucoma (Trabecular Meshwork). (XLSX) [file pone.0036301.s006.xlsx]

## Sheet: Sheet1
Table S6. Physiological Biomarkers List for Glaucoma (Trabecular Meshwork)
			Mech.		TGF	Glauc.	Glauco.	MYOC
Gene name	Symbol	Abund	Strain	DEX	β2	Prote.	mRNA	overexp	Basic Function
Altered under five conditions
Angiopoietin-like factor7	ANGPTL7	++	·	··	·	·	-	·	Antiangiogenesis/ECM
Protein disulfide isomerase (2,4)	PDIP	++	··	·	·	·	-	·	Protein folding
Superoxide dismutase (1,2)	SOD	++++	·	·	·	·	-	·	Destroys superoxide radicals
Tropomyosin (1,2,4)	TPM	+++	··	··	·	·	·	-	Stabilizes actin filaments
							-
Altered under four conditions
Chitinase 3-like 1	CHI3L1	++++	···	··	·	-	-	·	Cartilage ECM
Endothelial adhesion molecule 1	ELAM-1	NP	·	-	-	·	·	·	Cell adhesion
Fibulin 1	FBLN1	+++	·	···	-	·	-	·	Fibrillar ECM/calcium binding
Fibulin 5	FBLN5	++	·	-	·	·	-	·	Binds to LOXL1
Matrix metallopeptidase 1	MMP1	++	·	·	-	-	·	·	ECM remodeling
Thrombospondin (1,2,3,4)	THBS	++	·	·	-	·	-	·	Cell-cell, cell-matrix interact.
Aldo-keto reductases (1C1,2,3,B10)	AKR1	++++	·	···	·	-	-	·	Antioxidants
Calreticulin	CALR	+++	-	·	·	·	-	·	Calcium homeost/chaperone
Cytochrome P450 (26A,26C,1B)	CYP1B1	++++	···	·	-	-	·	·	Detoxification
Heat-shock proteins (70, 90 kDa)	HSP	+++	·	··	-	·	-	·	Chaperone
Insul growth factor 1 (Somatomedin C)	IGF1	++	·	·	-	-	·	·	Signaling hormone
Insul-like gro fact bind prot (2,3,4)	IGFBP	+++	····	····	·	-	-	·	Binds to IGF
Secreted frizzled protein 1	SFRP1	+	·	·	·	-	-	·	Wnt signaling
Thrombomodulin	THBD	+	·	·	·	-	-	·	Binds thrombin /inhibits clot.
Matrix Gla	MGP	++++	···	-	·	-	·	·	Inhibitor of calcification
Osteoglycin (mimecan)	OGN	+	··	-	·	·	-	·	Induces bone form. w/ TGFβ
							-
Altered under three conditions
Cadherin* (E,2,4,10,15,19,24)	CDH	++++	-	··	-	-	·	·	Calcium dep. cell-cell adhes.
Cochlin	COCH	++	·	-	-	·	-	·	ECM architecture (deafness)
Connective tissue growth fact	CTGF	+++	··	·	·	-	-	-	Chondrocytes differentiation
Lysyl Oxidase	LOX	++	·	·	-	-	-	·	Collagen-elastin crosslinking
Versican	VCAN	+	··	·	·	-	-	-	Cell-cell / cell-ECM signaling
Chaperonin containing TCP1	CCT2	+++	···	·	-	·	-	-	Protein folding
aB-crystallin	CRYAB	++++	···	-	·	-	-	·	Chaperone
Myocilin	MYOC	++++	···	····	-	·	-		Stress protein
Transgelin (smooth muscle22)	TAGLN	++	····	··	·	-	-	-	Actin crosslinking
Calgranulin A (S100 protein)	S100A8	+	··	·	-	·	-	-	Calcium binding/cytosk.regul.
Interleukin 6	IL-6	+++	··	·	-	-	-	·	Signaling cytokine / immunity
Secretogranin II	SCG2	+++	··	····	-	-	-	·	Neuropeptide precursor
Osteoblast specific factor 2	OSF2	+	··	-	·	-	-	·	Osteoblast adhesion
Parathyroid-like Hormone	PTHLH	+	·	·	-	-	-	·	Regulates bone develop.
Apolipoprotein D	APOD	++++	··	··	-	-	-	·	Carrier prot/lipid transport
Altered under two conditions
Fibrillin 1	FBN1	++	·	·	-	-	-	-	Collagen-elastin crosslinking
Macrophage elastase	MMP12	+++	·	-	-	-	-	·	ECM remodeling
Matrix Metallopeptidase 3	MMP3	++++	·	-	-	-	-	·	ECM remodeling
Serpin A3 (a-1-antichymotrypsin)	SERPINA3	+++	·	··	-	-	-	-	Serine protease inhibitor
Pigment epithelium-derived factor	PEDF	+++	·	··	-	-	-	-	Inhibitor of angiogenensis
Prostaglandin D2 synthase	PTGDS	++++	·	-	·	-	-	-	Smooth musc. Contractio
Metallothionein 1 (G, F H….)	MT1	++++	····	··	-	-	-	-	Metal binding /detoxification
Cornifin (small proline-rich B)	SPRR1B	NP	··	-	-	·	-	-	Crosslink to membrane
Chemokine C-X-C motif (1,2,5,6)	CXCL2	++	···	-	-	-	·	-	Signaling cytokine / immunity
Endothelin (1, 3)	EDN	+	·	-	-	-	-	·	Vasoactive peptides
Podoplanin	PDPN	+++	·	-	-	-	-	·	Lymphatic marker
Substance P precursor	TAC1	++++	··	-	-	-	-	·	Signaling neurotransmitter
Biglycan	BGN	++	··	-	-	-	-	·	Osteoblast differenciation
Altered under one condition
Serum amyloid A1	SAA1	+	-	·	-	-	-	-	ECM deposits
Metallopeptidase inhibitor 1	TIMP1	++++	·	-	-	-	-	-	ECM remodeling
Cystatin A	CSTA	+		-	-	-	-	·	Protein processing
Tropomodulin	TMOD3	++	··	-	-	-	-	-	Actin depolimerization block.
